# Supplementary material for: A database for risk assessment and comparative genomic analysis of foodborne Vibrio parahaemolyticus in China
Source: Sci Data. 2020 Oct 2;7:321. doi: 10.1038/s41597-020-00671-3 (PMC7532206; doi:10.1038/s41597-020-00671-3)
Supplement: Supplementary file 1 — Supplementary Table 1 [file 41597_2020_671_MOESM1_ESM.xlsx]

## Sheet: Sheet1
Table S1 Statistics of genomic assemblies in this study
Strain_name	Number of contigs	GC content (%)	Genome size (kb)	Contig N50 (kb)
L1	71	45.3	5111.56	428.235
L2	75	45.3	5111.12	428.121
L3	72	45.3	5110.03	428.13
L5	78	45.34	5427.14	428.763
L6	68	45.31	5112.99	445.755
L7	70	45.3	5110.39	428.235
L8	72	45.31	5110.43	441.946
r16	75	45.16	5273.33	546.683
r46	82	45.29	5108.7	507.129
r75	84	45.28	5109.16	826.678
r79-2	74	45.29	5104.64	826.802
V101	80	45.41	5122.75	530.507
V10	131	45.33	5382.05	534.012
V110	141	45.33	5087.66	805.312
V111	141	45.28	5144.45	534.949
V112	100	45.29	5212.07	534.396
V113	89	45.39	5020.33	880.483
V114	90	45.3	5130.79	943.134
V116	112	45.29	5173.76	533.823
V118	174	45.16	5189.53	448.168
V11	155	45.22	5092.26	650.917
V120	116	45.2	5287.26	763.089
V122	105	45.25	5124.97	401.866
V126	128	45.28	5068.48	449.687
V127	141	45.25	5173.97	530.815
V128	110	45.27	5129.76	1024.38
V12	122	45.37	5119.81	446.441
V130	248	45.18	5135.61	615.043
V131	111	45.33	5005.49	510.24
V132	212	45.09	5277.09	459.659
V135	188	45.32	5070.73	779.246
V136	111	45.27	5120.13	409.302
V13	163	45.27	5145.1	453.692
V140	143	45.25	5188.51	432.225
V146	117	45.28	5058.6	385.816
V147	231	45.12	5269.57	741.792
V148	248	45.23	5100.6	767.598
V14	107	45.19	5168.21	570.548
V150	116	45.28	5113.21	702.089
V154	151	45.33	5039.62	522.503
V164	99	45.27	5015.27	321.061
V165	194	45.16	5099.53	452.36
V166	104	45.3	5140.97	1159.23
V168	178	45.24	5079.13	380.195
V169	115	45.27	5057.51	551.788
V170	80	44.99	5307.93	1265.05
V173	183	45.28	5006.79	278.025
V174	79	45.16	5158.01	802.818
V176	141	45.33	5026.94	563.945
V177	113	45.25	5048.17	714.866
V180	105	45.37	4980.38	682.216
V182	139	45.27	5082.82	428.153
V183	176	45.19	5104.19	572.532
V187	159	45.21	5104.95	546.05
V188	111	45.23	5082.05	438.783
V189	115	45.09	5385.27	377.416
V191	134	45.2	5074.97	346.63
V192	122	45.27	5098.28	768.426
V193	123	45.26	5113.99	619.282
V194	138	45.11	5240.09	747.013
V195	112	45.22	5214.57	695.863
V197	153	45.21	5102.9	439.477
V198	140	45.33	5043.03	768.242
V199	143	45.22	5078.1	736.704
V200	125	45.29	4979.26	709.357
V201	60	45.26	5090.27	654.217
V202	96	45.13	5227.3	572.848
V203	96	45.04	5116.78	876.88
V204	179	45.17	5182.51	580.928
V205	125	45.22	5186.38	881.884
V206	122	45.22	5083.75	384.989
V207	111	45.29	5027.31	417.438
V208	127	45.23	5083.8	543.153
V209	212	45.18	5111.4	535.378
V210	70	45.16	5183.64	910.695
V22	179	45.23	5153.97	428.74
V23	135	45.28	5085.42	563.192
V24	153	45.21	5169.92	400.53
V26	116	45.29	5075.49	722.416
V27	122	45.29	5077.51	722.98
V30	111	45.25	5100.61	555.2
V33	161	45.16	5109.6	543.205
V34	75	45.18	5118.56	448.593
V35	142	45.16	5222.13	783.15
V36	68	45.17	5111.62	910.905
V39	121	45.35	5008.47	404.868
V3	71	45.25	5115.4	651.574
V41	143	45.24	5285.39	503.349
V47	132	45.19	5186.49	375.275
V48	109	45.25	5333.79	253.13
V50	130	45.25	5428.91	543.106
V52	126	45.25	5384.51	284.447
V53	119	45.23	5249.41	264.578
V55	78	45.33	5121.63	483.275
V56	96	45.09	5303.84	535.342
V58	86	45.37	5018.54	401.783
V64	107	45.14	5424.46	424.276
V65	145	45.18	5374.28	831.926
V66	120	45.26	5064.8	250.418
V67	101	45.35	5405.73	238.055
V69	124	45.37	5036.08	1004.08
V73	275	45.17	5153.12	811.012
V75	63	45.35	5065.18	549.27
V76	67	45.36	5010.39	406.934
V77	73	45.41	5120.22	1067.17
V78	101	45.31	5056	699.041
V7	110	45.32	5093.37	517.85
V80	77	44.1	5896.86	530.249
V81	69	45.31	5024.35	639.588
V82	47	45.38	5111.35	527.619
V85	96	45.37	4972.97	807.999
V86	52	45.28	5147.92	536.635
V90	66	45.33	5027.65	317.097
V93	54	45.28	5079.48	782.398
V9	133	45.32	5390.61	535.483
Vp101	172	45.3	5036.77	558.732
Vp103	61	45.38	5074.07	400.904
Vp10	232	45.28	5056.38	862.363
Vp125	58	45.32	5131.23	464.075
Vp129	78	45.44	4981.08	778.11
Vp12	92	45.32	4986.66	455.72
Vp132	78	45.35	5132	422.073
Vp133	220	45.31	5463.29	280.864
Vp145	99	45.19	5296.84	300.635
Vp146	86	45.38	4998.72	1029.26
Vp154	90	45.31	5058.99	329.043
Vp155	109	45.2	5293.59	300.636
Vp156	94	45.17	5333.45	315.593
Vp158	160	45.23	5185.92	687.47
Vp161	237	45.25	5109.09	528.838
Vp165	86	45.25	5153.96	333.693
Vp166	77	45.42	5040.46	646.974
Vp181	47	45.25	5096.33	1350.94
Vp184	298	45.15	5159.32	392.708
Vp185	250	45.09	5262.64	486.864
Vp18	162	45.33	5014.78	544.185
Vp194	77	45.28	5209.37	411.877
Vp198	101	45.19	5125.78	384.901
Vp19	93	45.23	5135.29	421.386
Vp203	93	45.24	5118.25	652.784
Vp224	128	45.29	5365.03	446.789
Vp229	84	45.2	5166.52	1765
Vp22	64	45.33	5017.98	857.198
Vp230	73	45.32	5043.36	508.047
Vp232	119	45.28	5194.79	405.841
Vp234	130	45.31	5296.52	518.447
Vp239	71	45.4	5059.86	429.738
Vp23	200	45.22	5387.46	250.001
Vp242	91	45.31	5051.17	389.86
Vp248	190	45.23	5184.37	523.722
Vp249	206	45.27	4999.27	605.486
Vp251	284	44.96	5389.93	462.879
Vp269	117	45.2	5151.39	492.536
Vp26	178	44.08	5991.54	714.78
Vp271	115	45.24	5132.67	599.014
Vp272	141	45.37	5245.21	203.705
Vp277	124	45.45	4991.69	470.405
Vp278	138	45.25	5098.47	492.523
Vp279	209	45.18	5109.2	493.205
Vp27	74	45.13	5236.33	645.623
Vp283	86	45.21	5234.64	439.58
Vp284	104	45.17	5139.14	1069.29
Vp286	63	45.24	5168.1	957.867
Vp287	130	45.15	5273.03	983.952
Vp28	233	45.18	5258.44	325.378
Vp290	271	45.2	5103.09	446.907
Vp293	68	45.37	5122	1259.33
Vp294	111	45.31	5185.18	411.289
Vp296	169	45.33	5249.67	525.237
Vp297	94	45.34	5043.51	910.867
Vp299	254	45.19	5099.86	352.788
Vp2	95	45.17	5145.37	550.41
Vp301	98	45.3	5111.73	662.485
Vp306	149	45.18	5203.68	576.427
Vp30	237	45.29	5124.73	499.22
Vp313	115	45.35	5044.66	421.633
Vp315	111	45.26	5211.09	340.349
Vp320	214	45.15	5197.39	431.703
Vp322	100	45.29	5037.75	1284.6
Vp324	117	45.22	5132.97	407.412
Vp326	113	45.22	5154.35	504.646
Vp328	86	45.3	5072.21	446.461
Vp331	90	45.23	5195.22	526.136
Vp332	85	45.29	5031.69	563.217
Vp333	91	45.36	5106.66	1032.21
Vp336	86	45.22	5161.47	1180.1
Vp347	129	45.36	5082.52	181.86
Vp34	80	45.39	4947.76	376.913
Vp350	58	45.29	5153.63	523.937
Vp353	121	45.27	5394.98	359.43
Vp359	97	45.24	5154.68	320.945
Vp360	116	45.33	5056.24	460.93
Vp368	151	45.17	5460.74	469.252
Vp370	88	45.3	5076.33	443.671
Vp371	104	45.16	5254.5	461.829
Vp374	128	45.38	5100.81	550.945
Vp379	89	45.29	5153.47	392.788
Vp37	126	45.12	5299.11	170.86
Vp381	141	45.27	5289.49	405.631
Vp387	149	45.3	5156.72	523.457
Vp38	199	45.27	5041.95	322.517
Vp396	79	45.22	5150.93	417.728
Vp397	58	45.19	5393.89	473.734
Vp398	62	45.21	5145.16	452.256
Vp3	92	45.3	5122.65	282.892
Vp407	61	44	6050.49	642.552
Vp40	76	45.28	5217.87	549.56
Vp412	101	45.36	5258.16	888.918
Vp415	133	45.33	5626.82	384.997
Vp41	81	45.27	5217.44	484.037
Vp420	97	45.17	5122.52	280.577
Vp421	92	45.22	5117.85	737.129
Vp425	98	45.28	5172.68	401.256
Vp427	112	45.29	5316.12	357.392
Vp428	86	45.22	5161.47	1180.1
Vp431	78	45.31	5010.76	470.62
Vp432	118	45.4	4988.44	462.65
Vp435	260	45.22	5113.87	543.459
Vp436	167	45.14	5187.78	983.491
Vp439	36	45.35	5260.12	1069.23
Vp43	155	45.29	4998.85	465.107
Vp441	86	45.33	5264.46	532.296
Vp442	138	45.33	5052.41	959.83
Vp443	80	45.32	5331.78	506.348
Vp446	177	45.23	5192.01	400.801
Vp448	54	45.33	5293.57	538.974
Vp450	126	45.17	5177.89	663.507
Vp453	107	45.27	5051.87	344.23
Vp456	88	45.36	4996.33	517.023
Vp459	77	45.32	5335.71	424.632
Vp45	184	45	5493.57	327.169
Vp460	107	45.39	5169.48	817.214
Vp466	130	45.27	5110.85	463.03
Vp469	119	45.2	5145.73	592.602
Vp46	232	45.22	5220.91	399.22
Vp47	199	45.34	5416.06	96.662
Vp483	90	45.25	5096.65	404.555
Vp486	172	45.29	5433.12	332.024
Vp489	99	45.32	5065.84	533.204
Vp492	120	45.27	5367.77	338.344
Vp497	67	45.36	5072.45	523.439
Vp498	184	45.26	5489.82	406.152
Vp50	104	45.21	5146.63	664.762
Vp54	108	45.21	5254.06	315.042
Vp55	116	45.27	5046.19	502.938
Vp58	106	45.14	5366.46	323.958
Vp5	102	45.08	5339.01	458.77
Vp63	160	45.13	5299.78	495.634
Vp65	94	45.37	4967.14	471.091
Vp68	86	45.22	5445.1	446.893
Vp75	94	45.26	5097.52	293.385
Vp78	129	45.24	5151.72	627.739
Vp79	131	45.23	5153.35	528.203
Vp7	142	45.26	5100.71	627.698
Vp94	103	45.3	5271.32	922.901
Vp95	112	45.22	5237.87	342.041
Vp9	232	45.29	5056.59	386.651
VpL61	89	45.34	5201.78	426.047
VpL65	86	45.33	5201.09	426.017
VpL71	46	45.25	5107.02	636.384
VpL83	107	45.29	5265.87	414.853
VpL88	67	45.23	5083.65	1367.99
